# Supplementary material for: Development of a Particle Filter-Based Path Tracking Algorithm of Autonomous Trucks with a Single Steering and Driving Module Using a Monocular Camera
Source: Sensors (Basel). 2023 Mar 31;23(7):3650. doi: 10.3390/s23073650 (PMC10099206; doi:10.3390/s23073650)
Supplement: Supplementary file 1 [file sensors-23-03650-s001.zip]

Archive with 2 entries (2 files):
- Sensors_scen1_ellipse_HKNU_LQR.mp4
- Sensors_scen1_ellipse_HKNU_SMC.mp4
